# Supplementary material for: In Silico Modeling of the Influence of Environment on Amyloid Folding Using FOD-M Model
Source: Int J Mol Sci. 2021 Sep 30;22(19):10587. doi: 10.3390/ijms221910587 (PMC8508659; doi:10.3390/ijms221910587)
Supplement: Supplementary file 1 [file ijms-22-10587-s001.zip]

Archive with 1 entries (1 files):
- ijms-1377391-supplementary.pdf
